# Supplementary material for: Propagation of antibacterial cold atmospheric pressure plasma through small-bore tubing
Source: PLoS One. 2025 Aug 21;20(8):e0328375. doi: 10.1371/journal.pone.0328375 (PMC12370019; doi:10.1371/journal.pone.0328375)
Supplement: S1 Data — (XLSX) [file pone.0328375.s002.xlsx]

## Sheet: Manuscript Datasets
	Data for Propagation of antibacterial cold atmospheric pressure plasma through small-bore tubing Elanie F. Briggs, Bhagirath Ghimire, John A. Mayo, Maryellen S. Kelly, Kunning G. Xu, Tatyana A. Sysoeva
	Fig. #
	Fig 2A	Gas Flow [SLPM]	Time [Min]	Average BZ diameter [mm]	Std Dev
		1 SLPM	1	3.90651	1.80492
			3	7.52618	1.97255
			5	10.9826	3.84333
		1.5 SLPM	1	6.04583	0.514106
			3	9.59955	0.800742
			5	13.4102	2.06221
		2 SLPM	1	6.64343	0.988442
			3	10.5464	1.81686
			5	14.5018	1.8317
		3 SLPM	1	7.26269	1.42312
			3	12.3493	3.09865
			5	15.9697	3.21837
	Fig 2B	Density [CFU/cm²]	Voltage [kV ]	Average BZ diameter [mm]	Std Dev
		10² CFU/cm²	5	12.9375	0.649519
			6	16.1729	0.290242
			7	18.657	0.109542
		10⁴ CFU/cm²	5	7.12525	0.808393
			6	11.4952	2.41131
			7	13.3571	1.09791
		10⁶ CFU/cm²	5	5.88207	0.94095
			6	8.11021	0.680041
			7	11.8278	0.601415
	Fig 2C	Density [CFU/cm²]	Strains	Averages	Std Dev
		10² CFU/cm²	MG1655	22.1068	2.01491
			UTI89	20.2029	0.471401
			CFT073	20.9767	0.717601
			DS17	16.2165	0.34871
			ESBL41	15.8298	0.669585
			ESBL146	16.6979	0.708238
			ESBL168	17.8483	0.384854
			ESBL193	17.0948	0.202569
		10⁴ CFU/cm²	MG1655	10.176	2.6718
			UTI89	8.64098	1.64932
			CFT073	12.5812	4.20812
			DS17	10.6081	2.77948
			ESBL41	11.0396	1.72812
			ESBL146	9.36217	3.68684
			ESBL168	12.1615	4.02529
			ESBL193	11.9475	5.83337
		10⁶ CFU/cm²	MG1655	5.92763	0.762667
			UTI89	6.59811	0.149476
			CFT073	8.41603	0.701317
			DS17	7.40539	0.612903
			ESBL41	6.59742	0.612046
			ESBL146	5.14822	0.888539
			ESBL168	6.18008	0.743204
			ESBL193	5.85579	0.188217
	Statistical Test:	Density [CFU/cm²]	Strains	p-value
	ANOVA with Dunnett's test	10² CFU/cm²	MG1655 vs. UTI89	0.9348
	Adjusted p-values		MG1655 vs. CFT073	0.9961
			MG1655 vs. DS17	0.0664
			MG1655 vs. ESBL41	0.0439
			MG1655 vs. ESBL146	0.1075
			MG1655 vs. ESBL168	0.2918
			MG1655 vs. ESBL193	0.1557
		10⁴ CFU/cm²	MG1655 vs. UTI89	0.8871
			MG1655 vs. CFT073	0.529
			MG1655 vs. DS17	>0.9999
			MG1655 vs. ESBL41	0.994
			MG1655 vs. ESBL146	0.9958
			MG1655 vs. ESBL168	0.7155
			MG1655 vs. ESBL193	0.8045
		10⁶ CFU/cm²	MG1655 vs. UTI89	0.9695
			MG1655 vs. CFT073	0.0564
			MG1655 vs. DS17	0.4662
			MG1655 vs. ESBL41	0.9697
			MG1655 vs. ESBL146	0.9365
			MG1655 vs. ESBL168	>0.9999
			MG1655 vs. ESBL193	>0.9999
	Fig 3B	Plume length [mm]	Gas Flow [SLPM]\ ID of Tubing	0.8 mm	1.5 mm	2.5 mm	3.5 mm
			0.5	9.6	12.2	13	15.1
			1	10.6	13.5	15	16.9
			2	10.4	14.9	15.7	17.6
			3	6.9	14.4	15.9	18.1
	Fig 3C	Reynolds Number	Gas Flow [SLPM]\ ID of Tubing	0.8 mm	1.5 mm	2.5 mm	3.5 mm
			0.5	1047.3	558.562	336.137	239.384
			1	2094.61	1117.12	670.274	478.767
			2	4189.21	2234.25	1340.55	957.534
			3	6283.82	3351.37	2010.82	1436.3
	Fig 4A	ID of tubing [mm]	Time [Min]	Average BZ diameter [mm]	Std Dev
		0.8	1	1.03452	0.178971
			3	2.19136	0.0571605
			5	2.69365	1.26155
		1.5	1	2.39052	0.486379
			3	3.6304	1.09311
			5	4.91159	0.497878
		2.5	1	2.69038	1.04037
			3	4.32452	1.70771
			5	5.11807	1.61388
		3.5	1	2.07161	0.826293
			3	3.47114	1.69125
			5	5.30534	2.38654
	Fig 4B	ID of tubing [mm]	Gas Flow [SLPM]	Average BZ diameter [mm]	Std Dev
		0.8	0.5	3.96939	1.13192
			1	2.76525	0.113563
			1.5	2.19136	0.0571605
			2	1.90248	0.462575
			3	1.21012	0.609227
		1.5	0.5	5.6122	2.90909
			1	4.69868	1.21951
			1.5	3.6304	1.09311
			2	3.93517	0.0586647
			3	2.98481	0.248017
		2.5	0.5	3.21773	2.25603
			1	2.01058	2.39273
			1.5	1.59356	1.83844
			2	1.48547	2.13109
			3	1.28068	1.48682
		3.5	0.5	2.79428	0.491024
			1	1.87427	0.598373
			1.5	1.50837	0.379898
			2	1.22508	1.06047
			3	1.00518	0.66377
